# Supplementary material for: Biocontrol Efficacy and Mechanisms of Bacillus velezensis AP6 Against Brown Rot in Yam by Fusarium solani
Source: J Fungi (Basel). 2026 May 7;12(5):345. doi: 10.3390/jof12050345 (PMC13208842; doi:10.3390/jof12050345)
Supplement: Supplementary file 1 [file jof-12-00345-s001.zip]

Archive with 1 entries (1 files):
- jof-4285843-supplementary.pdf
